# Supplementary material for: High striped hyena density suggests coexistence with humans in an agricultural landscape, Rajasthan
Source: PLoS One. 2022 May 4;17(5):e0266832. doi: 10.1371/journal.pone.0266832 (PMC9067646; doi:10.1371/journal.pone.0266832)
Supplement: S2 Appendix — (XLSX) [file pone.0266832.s002.xlsx]

## Sheet: Environmental Variables for GLM
Camera-trap-ID	Dist. To water(km)	Dist. To Village(km)	Slope	Aspect	Scrub cover(%)	Forest Cover(%)	Riverine(%)	Human Capture	Hyena Capture
1	0.1	0.5	8	61	39	5	0	103	7
2	0.6	0.8	8	6	1	5	10	29	1
3	1	1.5	4	225	47	35	0	41	3
4	0.3	0.2	4	323	2	0	42	47	0
5	0.3	0.5	3	234	14	8	45	38	6
6	1	1.2	9	297	3	0	20	9	1
7	1.5	1.7	17	192	2	0	98	24	2
8	1.3	1	16	127	5	34	61	12	0
9	0.3	0.8	5	86	35	0	58	0	2
10	1.6	1.2	6	141	9	0	88	32	1
11	3	1.4	9	240	0	0	94	24	0
12	2.8	1.4	12	112	2	0	20	47	4
13	1.5	1.1	6	162	21	0	60	26	15
14	0.6	1.1	5	184	5	4	59	79	10
15	2.2	0.7	7	87	3	0	33	12	0
16	0.2	0.5	19	16	0	0	10	32	2
17	1.1	1.5	6	356	0	0	56	588	5
18	0.5	1	9	337	0	0	25	462	2
19	0.6	0.2	3	225	0	0	15	97	2
20	0.3	1.3	2	45	1	0	22	471	7
21	0	1.5	4	349	0	0	40	68	12
22	0.6	1.3	3	113	0	0	13	391	1
23	0.3	0.7	8	233	0	0	44	135	6
24	0.9	0.7	6	16	1	0	31	215	8
25	0.4	0.7	2	121	0	0	43	276	14
26	2.2	0.9	14	201	1	0	15	79	8
27	1.9	1.4	10	125	0	0	44	65	13
28	1.6	2.1	11	156	0	0	28	50	3
29	0.9	1.4	4	214	2	0	0	126	38
30	0.1	1.6	8	225	4	1	0	171	7
31	0.5	1.1	3	258	0	0	0	50	13
32	1.1	0.7	4	7	0	24	0	74	12
33	0.1	1	2	225	8	0	0	215	5
34	0.9	2.2	9	100	0	40	0	138	20
35	0.8	1.6	4	214	0	72	0	303	13
36	0.6	1.8	6	291	17	32	0	88	1
37	0.2	2.3	10	84	1	67	0	229	2
38	0.7	2.2	5	352	0	35	0	321	8
39	0.1	2.1	3	166	0	23	0	262	6
40	5.01	1.53	2	238	18	48	0	85	7
41	4.99	1.05	6	74	16	36	0	147	2
42	4.55	1.07	4	14	8	36	0	106	0
43	0.12	1.11	3	147	31	0	0	21	0

## Sheet: Hyena-Activity
Overall	Forest	Scrubland	Riverine	Agriculture	Rugged_terrain	Flat_terrain
0.0368056	0.300694	0.0368056	0.209028	0.788889	0.0368056	0.300694
0.0375	0.815278	0.0375	0.204861	0.778472	0.0375	0.815278
0.832639	0.203472	0.832639	0.836806	0.04375	0.832639	0.203472
0.941667	0.967361	0.941667	0.0569444	0.0902778	0.941667	0.139583
0.823611	0.0597222	0.823611	0.125	0.898611	0.823611	0.788889
0.0861111	0.175	0.0861111	0.852083	0.00902778	0.0861111	0.778472
0.209028	0.922917	0.811111	0.0715278	0.950694	0.209028	0.04375
0.300694	0.354167	0.255556	0.260417	0.235417	0.811111	0.0902778
0.815278	0.0159722	0.00277778	0.0736111	0.0277778	0.255556	0.898611
0.203472	0.388194	0.0611111	0.824306	0.800694	0.00277778	0.00902778
0.811111	0.928472	0.196528	0.875694	0.873611	0.0611111	0.950694
0.255556	0.0583333	0.139583	0.940972	0.965278	0.196528	0.235417
0.00277778	0.0111111	0.275694	0.822222	0.00694444	0.204861	0.0277778
0.0611111	0.265972	0.125	0.00902778	0.0375	0.836806	0.800694
0.196528	0.379167	0.286111	0.811806	0.0152778	0.0569444	0.873611
0.204861	0.0291667	0.111806	0.95625	0.119444	0.125	0.965278
0.836806	0.247917	0.128472	0.74375	0.861806	0.852083	0.00694444
0.0569444	0.296528	0.233333	0.760417	0.0444444	0.0715278	0.0375
0.139583	0.330556	0.985417	0.810417	0.786111	0.260417	0.0152778
0.125	0.826389	0.125694	0.901389	0.952778	0.0736111	0.119444
0.852083	0.889583	0.0618056	0.863194	0.947917	0.967361	0.861806
0.0715278	0.300694		0.892361	0.0506944	0.0597222	0.0444444
0.260417	0.3375		0.0361111	0.144444	0.175	0.0291667
0.0736111	0.881944		0.768056	0.851389	0.922917	0.247917
0.967361	0.0541667		0.807639	0.945139	0.354167	0.296528
0.0597222	0.924306		0.0444444	0.03125	0.0159722	0.330556
0.175	0.989583		0.252083	0.0680556	0.388194	0.826389
0.922917	0.164583		0.06875	0.210417	0.928472	0.889583
0.354167	0.2625		0.7875	0.0659722	0.0583333	0.300694
0.0159722	0.371528		0.146528	0.856944	0.0111111	0.3375
0.388194	0.705556		0.980556	0.908333	0.265972	0.881944
0.928472	0.977083		0.878472	0.25	0.379167	0.0541667
0.0583333	0.304167		0.0833333	0.785417	0.275694	0.924306
0.0111111	0.275		0.815278	0.282639	0.125	0.989583
0.265972	0.868056		0.930556	0.240278	0.286111	0.164583
0.379167	0.0979167		0.0375	0.267361	0.111806	0.2625
0.275694	0.135417		0.95	0.966667	0.128472	0.371528
0.125	0.142361		0.850694	0.872222	0.233333	0.705556
0.286111	0.172917		0.127083	0.925	0.985417	0.977083
0.111806	0.0902778		0.191667		0.125694	0.304167
0.128472	0.274306		0.238194		0.0618056	0.275
0.233333	0.976389		0.274306		0.824306	0.868056
0.985417	0.140278		0.841667		0.875694	0.0979167
0.125694	0.00555556		0.26875		0.940972	0.135417
0.0618056	0.122222		0.980556		0.822222	0.142361
0.788889	0.242361		0.843056		0.00902778	0.172917
0.778472	0.920833		0.928472		0.811806	0.0902778
0.04375	0.0354167		0.1875		0.95625	0.274306
0.0902778	0.215972		0.209722		0.74375	0.976389
0.898611	0.922917		0.852778		0.760417	0.140278
0.00902778	0.228472		0.171528		0.810417	0.00555556
0.950694	0.915972				0.901389	0.122222
0.235417	0.213194				0.863194	0.242361
0.0277778	0.178472				0.892361	0.920833
0.800694	0.188889				0.0361111	0.0354167
0.873611	0.922222				0.768056	0.215972
0.965278	0.95625				0.807639	0.922917
0.00694444	0.893056				0.0444444	0.228472
0.0375	0.983333				0.252083	0.915972
0.0152778	0.208333				0.06875	0.213194
0.119444	0.186806				0.7875	0.178472
0.861806	0.254167				0.146528	0.188889
0.824306	0.353472				0.980556	0.922222
0.875694	0.0916667				0.878472	0.95625
0.940972	0.289583				0.0833333	0.893056
0.822222	0.907639				0.786111	0.983333
0.00902778	0.941667				0.952778	0.208333
0.811806	0.1625				0.947917	0.240278
0.95625	0.899306				0.0506944	0.267361
0.74375	0.871528				0.144444	0.966667
0.760417	0.157639				0.851389	0.872222
0.810417	0.108333				0.945139	0.925
0.901389	0.179861				0.03125	0.941667
0.0444444	0.916667				0.0680556	0.89375
0.863194	0.243056				0.210417	0.0972222
0.892361	0.0340278				0.0659722	0.121528
0.0361111	0.929861				0.856944	0.703472
0.768056	0.265278				0.908333	0.00555556
0.807639	0.0465278				0.815278	0.740972
0.0444444	0.127778				0.930556	0.126389
0.252083	0.894444				0.0375	0.749306
0.06875	0.0875				0.95	0.239583
0.7875	0.218056				0.850694	0.259722
0.146528	0.144444				0.127083	0.779861
0.980556	0.93125				0.191667	0.838194
0.878472	0.941667				0.238194	0.0277778
0.0833333	0.89375				0.274306	0.0131944
0.786111	0.0972222				0.841667	0.0840278
0.952778	0.121528				0.26875	0.252778
0.947917	0.703472				0.980556	0.750694
0.0506944	0.00555556				0.843056	0.725694
0.144444	0.740972				0.928472	0.280556
0.851389	0.126389				0.1875
0.945139	0.749306				0.209722
0.03125	0.239583				0.852778
0.0680556	0.259722				0.171528
0.210417	0.779861				0.25
0.0659722	0.838194				0.785417
0.856944	0.0277778				0.282639
0.908333	0.0131944				0.186806
0.815278	0.0840278				0.254167
0.930556	0.252778				0.353472
0.0375	0.0798611				0.0916667
0.95	0.139583				0.289583
0.850694	0.25625				0.907639
0.127083	0.777083				0.941667
0.191667	0.802083				0.1625
0.238194	0.824306				0.899306
0.274306	0.965972				0.871528
0.841667	0.453472				0.157639
0.26875	0.895833				0.108333
0.980556	0.0611111				0.179861
0.843056	0.927083				0.916667
0.928472	0.750694				0.243056
0.1875	0.725694				0.0340278
0.209722	0.280556				0.929861
0.852778	0.944444				0.265278
0.171528	0.819444				0.0465278
0.25	0.1375				0.127778
0.785417	0.829167				0.894444
0.282639	0.229861				0.0875
0.0291667	0.911806				0.218056
0.247917	0.950694				0.144444
0.296528	0.809722				0.93125
0.330556	0.143056				0.0798611
0.826389	0.816667				0.139583
0.889583	0.236111				0.25625
0.300694	0.969444				0.777083
0.3375	0.990972				0.802083
0.881944	0.925694				0.824306
0.0541667	0.938194				0.965972
0.924306	0.865972				0.453472
0.989583	0.93125				0.895833
0.164583	0.936111				0.0611111
0.2625	0.927778				0.927083
0.371528	0.954167				0.944444
0.705556					0.819444
0.977083					0.1375
0.304167					0.829167
0.275					0.229861
0.868056					0.911806
0.0979167					0.950694
0.135417					0.809722
0.142361					0.143056
0.172917					0.816667
0.0902778					0.236111
0.274306
0.976389
0.140278
0.00555556
0.122222
0.242361
0.920833
0.0354167
0.215972
0.922917
0.228472
0.915972
0.213194
0.178472
0.188889
0.922222
0.95625
0.893056
0.983333
0.208333
0.186806
0.254167
0.353472
0.0916667
0.289583
0.907639
0.941667
0.1625
0.899306
0.871528
0.157639
0.108333
0.179861
0.916667
0.243056
0.0340278
0.929861
0.265278
0.0465278
0.127778
0.894444
0.0875
0.218056
0.144444
0.93125
0.240278
0.267361
0.966667
0.872222
0.925
0.941667
0.89375
0.0972222
0.121528
0.703472
0.00555556
0.740972
0.126389
0.749306
0.239583
0.259722
0.779861
0.838194
0.0277778
0.0131944
0.0840278
0.252778
0.0798611
0.139583
0.25625
0.777083
0.802083
0.824306
0.965972
0.453472
0.895833
0.0611111
0.927083
0.750694
0.725694
0.280556
0.944444
0.819444
0.1375
0.829167
0.229861
0.911806
0.950694
0.809722
0.143056
0.816667
0.236111

## Sheet: Human-activity
Overall	Forest	Scrubland	Riverine	Agriculture
0.316667	0.439583	0.316667	0.365972	0.710417
0.702778	0.508333	0.702778	0.431944	0.746528
0.347222	0.467361	0.347222	0.570833	0.403472
0.730556	0.763194	0.730556	0.672222	0.424306
0.3	0.59375	0.3	0.715278	0.430556
0.321528	0.503472	0.321528	0.829167	0.453472
0.354167	0.455556	0.354167	0.477778	0.436806
0.39375	0.542361	0.39375	0.527083	0.457639
0.753472	0.471528	0.753472	0.727083	0.467361
0.323611	0.745833	0.323611	0.366667	0.456944
0.34375	0.802778	0.34375	0.429861	0.451389
0.361806	0.791667	0.361806	0.705556	0.586806
0.713889	0.466667	0.713889	0.336806	0.623611
0.736111	0.425	0.736111	0.711806	0.701389
0.276389	0.763194	0.276389	0.252083	0.609722
0.34375	0.795833	0.34375	0.700694	0.682639
0.377083	0.363889	0.377083	0.338889	0.3125
0.774306	0.436111	0.774306	0.339583	0.613889
0.300694	0.313194	0.300694	0.448611	0.698611
0.334028	0.340972	0.334028	0.701389	0.752778
0.365278	0.365972	0.365278	0.401389	0.729167
0.41875	0.415278	0.41875	0.688889	0.765972
0.590278	0.297917	0.590278	0.713194	0.64375
0.661806	0.338194	0.661806	0.331944	0.729861
0.285417	0.384722	0.285417	0.333333	0.757639
0.313889	0.786806	0.313889	0.681944	0.274306
0.401389	0.397222	0.401389	0.410417	0.295139
0.709028	0.294444	0.709028	0.829167	0.361806
0.728472	0.317361	0.728472	0.272917	0.394444
0.3625	0.385417	0.3625	0.315972	0.439583
0.30625	0.620833	0.30625	0.70625	0.747917
0.3375	0.625694	0.3375	0.356944	0.805556
0.723611	0.40625	0.723611	0.731944	0.304861
0.354167	0.660417	0.354167	0.292361	0.336806
0.380556	0.393056	0.380556	0.609028	0.386806
0.365972	0.430556	0.879167	0.645833	0.713194
0.431944	0.471528	0.372917	0.669444	0.730556
0.570833	0.385417	0.377083	0.717361	0.750694
0.672222	0.480556	0.790972	0.745139	0.779861
0.715278	0.359028	0.449306	0.307639	0.825694
0.829167	0.589583	0.806944	0.698611	0.868056
0.477778	0.557639	0.315278	0.373611	0.291667
0.527083	0.743056	0.407639	0.722917	0.333333
0.727083	0.704167	0.697222	0.327083	0.354861
0.366667	0.365278	0.431944	0.715972	0.388889
0.439583	0.424306	0.75	0.319444	0.724306
0.508333	0.456944	0.445833	0.745139	0.747917
0.467361	0.521528	0.40625	0.701389	0.781944
0.763194	0.655556	0.702778	0.721528	0.803472
0.59375	0.756944	0.720833	0.400694	0.830556
0.503472	0.158333	0.305556	0.360417	0.316667
0.455556	0.544444	0.482639	0.720833	0.341667
0.542361	0.652778	0.363194	0.278472	0.379861
0.471528	0.694444	0.746528	0.3125	0.840278
0.745833	0.354861	0.354861	0.709028	0.867361
0.802778	0.520139	0.407639	0.355556	0.119444
0.791667	0.65	0.729861	0.727083	0.263194
0.466667	0.402083	0.355556	0.3125	0.31875
0.425	0.515278	0.407639	0.717361	0.346528
0.763194	0.651389	0.484722	0.339583	0.392361
0.795833	0.68125	0.501389	0.764583	0.456944
0.363889	0.709028	0.4	0.456944	0.484722
0.436111	0.54375	0.46875	0.784028	0.522222
0.313194	0.618056	0.510417	0.311806	0.550694
0.340972	0.639583	0.730556	0.757639	0.574306
0.365972	0.518056	0.416667	0.44375	0.602083
0.415278	0.586111	0.451389	0.786806	0.639583
0.297917	0.715278	0.484722	0.734722	0.657639
0.338194	0.385417	0.573611	0.416667	0.749306
0.384722	0.425694	0.610417	0.720139	0.859722
0.786806	0.527083	0.699306	0.459028	0.909722
0.397222	0.59375	0.472222	0.713194	0.948611
0.294444	0.70625	0.494444	0.325694	0.360417
0.317361	0.384028	0.692361	0.695833	0.414583
0.385417	0.542361	0.470139	0.323611	0.443056
0.879167	0.594444	0.384722	0.390972	0.482639
0.372917	0.659028	0.490972	0.667361	0.506944
0.377083	0.707639	0.585417	0.4375	0.534722
0.790972	0.395833	0.634028	0.672222	0.575
0.449306	0.583333	0.722917	0.384028	0.599306
0.806944	0.4	0.759722	0.415972	0.623611
0.315278	0.496528	0.386806	0.723611	0.654167
0.407639	0.536806		0.404861	0.717361
0.697222	0.578472		0.441667	0.761111
0.431944	0.702778		0.365972	0.783333
0.75	0.695139		0.395833	0.807639
0.445833	0.490972		0.710417	0.842361
0.40625	0.551389		0.729861	0.873611
0.429861	0.622917		0.405556	0.920833
0.705556	0.706944		0.328472	0.945139
0.336806	0.769444		0.406944	0.979861
0.711806	0.394444		0.736111	0.00694444
0.252083	0.379167		0.363194	0.0326389
0.700694	0.564583		0.396528	0.0659722
0.338889	0.397917		0.429861	0.125
0.339583	0.425		0.466667	0.227083
0.448611	0.764583		0.753472	0.289583
0.701389	0.347917		0.333333	0.43125
0.401389	0.704167		0.3875	0.459028
0.620833	0.350694		0.739583	0.490278
0.625694	0.395139		0.309722	0.55
0.40625	0.567361		0.418056	0.570139
0.660417	0.682639		0.445833	0.597222
0.688889	0.364583		0.706944	0.625694
0.713194	0.392361		0.731944	0.661806
0.331944	0.376389		0.257639	0.689583
0.333333	0.388194		0.388889	0.735417
0.681944	0.39375		0.418056	0.775
0.410417	0.760417		0.443056	0.798611
0.829167	0.790972		0.472917	0.824306
0.272917	0.298611		0.713889	0.852778
0.315972	0.519444		0.742361	0.875694
0.70625	0.570139		0.783333	0.896528
0.356944	0.688194		0.361111	0.924306
0.731944	0.651389		0.402083	0.364583
0.292361	0.820139		0.428472	0.386111
0.609028	0.327083		0.452778	0.423611
0.645833	0.356944		0.765278	0.449306
0.669444	0.488194		0.265278	0.476389
0.717361	0.573611		0.313889	0.492361
0.745139	0.411806		0.409028	0.532639
0.307639	0.628472		0.435417	0.6
0.698611	0.369444		0.752778	0.648611
0.373611	0.566667		0.2375	0.722917
0.722917	0.557639		0.403472	0.752083
0.327083	0.629861		0.431944	0.797917
0.715972	0.385417		0.736111	0.822917
0.319444	0.372917		0.76875	0.848611
0.745139	0.39375		0.397917	0.938194
0.701389	0.344444		0.438194	0.0840278
0.721528	0.347222		0.477778	0.302083
0.400694	0.697917		0.781944	0.364583
0.360417	0.36875		0.302083	0.396528
0.720833	0.406944		0.332639	0.41875
0.278472	0.386806		0.358333	0.441667
0.3125	0.688194		0.438889	0.465972
0.709028	0.410417		0.797222	0.491667
0.355556	0.7375		0.284722	0.522917
0.393056	0.432639		0.314583	0.545139
0.430556	0.685417		0.776389	0.579861
0.471528	0.419444		0.802083	0.601389
0.385417	0.388194		0.3	0.633333
0.480556	0.393056		0.322917	0.6625
0.359028	0.485417		0.359028	0.686111
0.589583	0.475694		0.389583	0.717361
0.557639	0.497917		0.429167	0.741667
0.743056	0.5375		0.8	0.766667
0.702778	0.706944		0.381944	0.789583
0.720833	0.365972		0.754167	0.814583
0.305556	0.395139		0.365278	0.955556
0.482639	0.423611		0.397917	0.304861
0.363194	0.765278		0.763889	0.374306
0.746528	0.361111		0.370139	0.415972
0.354861	0.39375		0.434722	0.4375
0.407639	0.547917		0.788194	0.461111
0.729861	0.654167		0.316667	0.485417
0.355556	0.365278		0.352083	0.507639
0.407639	0.390972		0.389583	0.550694
0.484722	0.377083		0.738889	0.594444
0.501389	0.438194		0.764583	0.624306
0.4	0.388889		0.786111	0.648611
0.46875	0.525		0.281944	0.68125
0.510417	0.369444		0.3125	0.70625
0.730556	0.388889		0.338889	0.763889
0.416667	0.4125		0.3875	0.790278
0.451389	0.770139		0.41875	0.821528
0.484722	0.155556		0.454861	0.845139
0.573611	0.391667		0.714583	0.870833
0.610417	0.554861		0.765278	0.902083
0.699306	0.368056		0.280556	0.309722
0.472222	0.388889		0.322222	0.364583
0.494444	0.448611		0.355556	0.390972
0.692361	0.673611		0.390972	0.415278
0.470139	0.26875		0.420833	0.4375
0.727083	0.340278		0.447917	0.460417
0.3125	0.529167		0.477083	0.488194
0.717361	0.786806		0.722917	0.522222
0.339583	0.295139		0.775	0.545139
0.710417	0.39375		0.28125	0.56875
0.746528	0.374306		0.306944	0.611111
0.403472	0.325		0.35625	0.675694
0.424306	0.50625		0.4125	0.7125
0.430556	0.570139		0.445833	0.7375
0.453472	0.639583		0.771528	0.813194
0.436806	0.334028		0.304167	0.847917
0.457639	0.41875		0.327778	0.919444
0.467361	0.585417		0.425694	0.318056
0.456944	0.675694		0.7125	0.376389
0.451389	0.3625		0.734722	0.402083
0.586806	0.395833		0.76875	0.438889
0.623611	0.368056		0.304167	0.479167
0.701389	0.383333		0.329861	0.531944
0.609722	0.390278		0.361111	0.593056
0.682639	0.768056		0.450694	0.635417
0.3125	0.683333		0.725694	0.657639
0.613889	0.353472		0.747917	0.684028
0.698611	0.579861		0.782639	0.704861
0.752778	0.405556		0.867361	0.727083
0.729167	0.715278		0.281944	0.786806
0.765972	0.364583		0.311111	0.829861
0.64375	0.55625		0.336111	0.870833
0.729861	0.635417		0.371528	0.940972
0.757639	0.375		0.427083	0.285417
0.274306	0.36875		0.454861	0.328472
0.295139	0.389583		0.479861	0.372222
0.361806	0.353472		0.746528	0.402778
0.394444	0.695139		0.813194	0.426389
0.439583	0.365278		0.895833	0.452778
0.747917	0.404167		0.325694	0.496528
0.805556	0.383333		0.360417	0.553472
0.304861	0.681944		0.388889	0.634028
0.336806	0.406944		0.413889	0.659028
0.386806	0.734028		0.436806	0.68125
0.713194	0.432639		0.788889	0.723611
0.730556	0.672222		0.334028	0.75625
0.750694	0.452778		0.356944	0.341667
0.779861	0.385417		0.384028	0.366667
0.825694	0.388889		0.40625	0.399306
0.868056	0.49375		0.741667	0.443056
0.291667	0.546528		0.771528	0.71875
0.333333	0.409028		0.297222	0.740972
0.354861	0.482639		0.385417	0.783333
0.388889	0.530556		0.407639	0.322222
0.724306	0.567361		0.430556	0.347917
0.747917	0.720833		0.738194	0.370833
0.781944	0.3875		0.772917	0.73125
0.803472	0.449306		0.310417	0.78125
0.830556	0.547917		0.350694	0.340278
0.316667	0.627778		0.372222	0.368056
0.341667	0.36875		0.395833	0.115278
0.379861	0.468056		0.419444	0.303472
0.840278	0.395833		0.441667	0.340972
0.867361	0.534028		0.4625	0.365278
0.119444	0.460417		0.372222	0.429167
0.263194	0.494444		0.474306	0.79375
0.31875	0.73125		0.769444	0.359722
0.346528	0.390972		0.340278	0.465278
0.392361	0.394444		0.316667	0.494444
0.456944	0.715278		0.465278	0.546528
0.484722	0.376389		0.390278	0.578472
0.522222	0.655556		0.417361	0.609722
0.550694	0.730556		0.752083	0.655556
0.574306	0.381944		0.398611	0.695833
0.602083	0.440972		0.44375	0.722917
0.639583	0.676389		0.374306	0.751389
0.657639	0.707639		0.4	0.80625
0.749306	0.436806		0.436111	0.861806
0.859722	0.458333		0.389583	0.916667
0.909722	0.529861		0.463889	0.949306
0.948611	0.558333		0.709722	0.424306
0.360417	0.675		0.36875	0.461806
0.414583	0.709028		0.415278	0.494444
0.443056	0.729861		0.369444	0.529861
0.482639	0.370139		0.397222	0.561806
0.506944	0.446528		0.426389	0.638889
0.534722	0.521528		0.451389	0.663194
0.575	0.707639			0.779861
0.599306	0.503472			0.829861
0.623611	0.524306			0.860417
0.654167	0.556944			0.925
0.717361	0.722222			0.956944
0.761111	0.684028			0.988194
0.783333	0.40625			0.0173611
0.807639	0.51875			0.0395833
0.842361	0.561806			0.0666667
0.873611	0.7			0.122917
0.920833	0.723611			0.395833
0.945139	0.480556			0.438194
0.979861	0.557639			0.461111
0.00694444	0.615972			0.490972
0.0326389	0.744444			0.520139
0.0659722	0.354861			0.552778
0.125	0.376389			0.586806
0.227083	0.4375			0.611806
0.289583	0.522917			0.636806
0.43125	0.722222			0.663889
0.459028	0.669444			0.727778
0.490278	0.702083			0.759722
0.55	0.667361			0.788889
0.570139	0.395833			0.83125
0.597222	0.48125			0.852083
0.625694	0.377778			0.890972
0.661806	0.419444			0.925694
0.689583	0.515972			0.381944
0.735417	0.720833			0.436806
0.775	0.39375			0.470833
0.798611	0.441667			0.507639
0.824306	0.735417			0.535417
0.852778	0.692361			0.621528
0.875694	0.715278			0.679861
0.896528	0.746528			0.70625
0.924306	0.386806			0.731944
0.364583	0.713194			0.752083
0.386111	0.750694			0.813889
0.423611	0.352778			0.836806
0.449306	0.45			0.869444
0.476389	0.595833			0.939583
0.492361	0.425			0.0833333
0.532639	0.473611			0.304167
0.6	0.509028			0.352083
0.648611	0.705556			0.379167
0.722917	0.729861			0.409722
0.752083	0.354861			0.436111
0.797917	0.481944			0.461111
0.822917	0.7			0.484722
0.848611	0.365278			0.508333
0.938194	0.431944			0.534028
0.0840278	0.661111			0.520833
0.302083	0.710417			0.590972
0.364583	0.73125			0.63125
0.396528	0.352778			0.659722
0.41875	0.381944			0.692361
0.441667	0.447917			0.719444
0.465972	0.485417			0.743056
0.491667	0.550694			0.765278
0.522917	0.624306			0.784028
0.545139	0.702778			0.820833
0.579861	0.365278			0.879167
0.601389	0.613889			0.311806
0.633333	0.71875			0.340972
0.6625	0.346528			0.363889
0.686111	0.367361			0.392361
0.717361	0.395139			0.413889
0.741667	0.6875			0.449306
0.766667	0.709722			0.479167
0.789583	0.338194			0.520833
0.814583	0.359028			0.552778
0.955556	0.380556			0.588194
0.304861	0.498611			0.630556
0.374306	0.697917			0.655556
0.415972	0.730556			0.684028
0.4375	0.355556			0.728472
0.461111	0.427083			0.751389
0.485417	0.449306			0.781944
0.507639	0.563889			0.847917
0.550694	0.729167			0.871528
0.594444	0.401389			0.0694444
0.624306	0.398611			0.377778
0.648611	0.704861			0.400694
0.68125	0.372917			0.43125
0.70625	0.459722			0.506944
0.763889	0.469444			0.529167
0.790278	0.527083			0.579167
0.821528	0.555556			0.617361
0.845139	0.725694			0.715278
0.870833	0.527083			0.744444
0.902083	0.71875			0.788889
0.309722	0.697917			0.813889
0.364583	0.524306			0.848611
0.390972	0.477083			0.869444
0.415278	0.500694			0.921528
0.4375	0.555556			0.338194
0.460417	0.61875			0.405556
0.488194	0.742361			0.485417
0.522222	0.361806			0.525694
0.545139	0.449306			0.552083
0.56875	0.528472			0.685417
0.611111	0.720833			0.711111
0.675694	0.665972			0.734722
0.7125	0.357639			0.768056
0.7375	0.504861			0.872222
0.813194	0.454861			0.94375
0.847917	0.515972			0.329167
0.919444	0.669444			0.406944
0.318056	0.483333			0.431944
0.376389	0.704861			0.470139
0.402083	0.378472			0.497917
0.438889	0.403472			0.522917
0.479167	0.696528			0.557639
0.531944	0.726389			0.661806
0.593056	0.344444			0.690278
0.635417	0.645139			0.786111
0.657639	0.699306			0.805556
0.684028	0.374306			0.733333
0.704861	0.465278			0.297222
0.727083	0.627778			0.365278
0.786806	0.6875			0.425694
0.829861	0.489583			0.460417
0.870833	0.518056			0.589583
0.940972	0.690278			0.629861
0.285417	0.720833			0.677083
0.328472	0.350694			0.697917
0.372222	0.427083			0.722917
0.402778	0.527778			0.759028
0.426389	0.684722			0.790278
0.452778	0.7125			0.211111
0.496528	0.672222			0.25625
0.553472	0.701389			0.288889
0.634028	0.375			0.310417
0.659028	0.527083			0.338194
0.68125	0.684722			0.367361
0.723611	0.709028			0.406944
0.75625	0.352083			0.43125
0.341667	0.472917			0.466667
0.366667	0.507639			0.790278
0.399306	0.552083			0.838194
0.443056	0.619444			0.878472
0.71875	0.739583			0.246528
0.740972	0.336806			0.267361
0.783333	0.364583			0.296528
0.322222	0.448611			0.31875
0.347917	0.524306			0.341667
0.370833	0.682639			0.371528
0.73125	0.706944			0.393056
0.78125	0.379861			0.463194
0.340278	0.660417			0.797222
0.368056	0.683333			0.872222
0.115278	0.341667			0.257639
0.303472	0.724306			0.3625
0.340972	0.409028			0.790972
0.365278	0.534722			0.858333
0.429167	0.365278			0.304167
0.79375	0.470139			0.334028
0.359722	0.711806			0.843056
0.465278	0.726389			0.9
0.494444	0.38125			0.297222
0.546528	0.43125			0.392361
0.578472	0.665278			0.443056
0.609722	0.686111			0.80625
0.655556	0.355556			0.924306
0.695833	0.422917			0.2875
0.722917	0.588889			0.444444
0.751389	0.6875			0.470833
0.80625	0.711111			0.500694
0.861806	0.678472			0.522917
0.916667	0.718056			0.563194
0.949306	0.745139			0.594444
0.424306	0.377083			0.642361
0.461806	0.681944			0.693056
0.494444	0.705556			0.725694
0.529861	0.309028			0.747222
0.561806	0.436111			0.769444
0.638889	0.628472			0.795139
0.663194	0.383333			0.815972
0.779861	0.444444			0.904861
0.829861	0.468056			0.3125
0.860417	0.647917			0.419444
0.925	0.675694			0.440972
0.956944	0.645139			0.463889
0.988194	0.636111			0.495139
0.0173611	0.495833			0.521528
0.0395833	0.689583			0.559028
0.0666667	0.338889			0.608333
0.122917	0.372917			0.629861
0.395833	0.408333			0.652083
0.438194	0.690972			0.7
0.461111	0.729861			0.746528
0.490972	0.339583			0.783333
0.520139	0.636806			0.829861
0.552778	0.693056			0.856944
0.586806	0.370833			0.888194
0.611806	0.475694			0.941667
0.636806	0.652083			0.297917
0.663889	0.682639			0.335417
0.727778	0.500694			0.390278
0.759722	0.652083			0.426389
0.788889	0.684028			0.448611
0.83125	0.716667			0.473611
0.852083	0.347917			0.50625
0.890972	0.423611			0.527778
0.925694	0.533333			0.557639
0.381944	0.675			0.595833
0.436806	0.702778			0.619444
0.470833	0.668056			0.645833
0.507639	0.704861			0.66875
0.535417	0.370833			0.690278
0.621528	0.679861			0.714583
0.679861	0.702778			0.740972
0.70625	0.340278			0.813194
0.731944	0.370139			0.842361
0.752083	0.469444			0.214583
0.813889	0.516667			0.277778
0.836806	0.541667			0.301389
0.869444	0.625694			0.322917
0.939583	0.626389			0.346528
0.0833333	0.669444			0.375694
0.304167	0.697917			0.403472
0.352083	0.71875			0.424306
0.379167	0.331944			0.475
0.409722	0.359028			0.503472
0.436111	0.465278			0.546528
0.461111	0.503472			0.574306
0.484722	0.675694			0.603472
0.508333	0.701389			0.640972
0.534028	0.376389			0.672917
0.520833	0.65625			0.697222
0.590972	0.678472			0.725
0.63125	0.3375			0.795139
0.659722	0.3625			0.824306
0.692361	0.744444			0.952778
0.719444	0.415278			0.00138889
0.743056	0.541667			0.190972
0.765278	0.361111			0.278472
0.784028	0.480556			0.355556
0.820833	0.722222			0.393056
0.879167	0.377778			0.413889
0.311806	0.427778			0.436806
0.340972	0.65625			0.477083
0.363889	0.678472			0.534028
0.392361	0.699306			0.598611
0.413889	0.35			0.630556
0.449306	0.441667			0.654861
0.479167	0.586111			0.68125
0.520833	0.690278			0.711111
0.552778	0.673611			0.776389
0.588194	0.721528			0.822222
0.630556	0.75625			0.202083
0.655556	0.35625			0.267361
0.684028	0.420833			0.301389
0.728472	0.720139			0.332639
0.751389	0.334722			0.359028
0.781944	0.434722			0.384722
0.847917	0.490972			0.415278
0.871528	0.566667			0.45625
0.0694444	0.415972			0.502778
0.377778	0.488889			0.529167
0.400694	0.675			0.553472
0.43125	0.672222			0.576389
0.506944	0.35			0.618056
0.529167	0.3875			0.65625
0.579167	0.41875			0.677778
0.617361	0.688889			0.704861
0.715278	0.722222			0.745139
0.744444	0.746528			0.845833
0.788889	0.3375			0.920139
0.813889	0.384028			0.976389
0.848611	0.407639			0.175
0.869444	0.430556			0.301389
0.921528	0.496528			0.331944
0.338194	0.535417			0.359722
0.405556	0.635417			0.4125
0.485417	0.684028			0.438889
0.525694	0.675			0.473611
0.552083	0.695833			0.504167
0.685417	0.723611			0.548611
0.711111	0.333333			0.579861
0.734722	0.363194			0.602083
0.768056	0.66875			0.641667
0.872222	0.713194			0.675
0.94375	0.736806			0.696528
0.329167	0.320833			0.75
0.406944	0.347917			0.809722
0.431944	0.386806			0.131944
0.470139	0.488194			0.236111
0.497917	0.686806			0.270139
0.522917	0.715278			0.332639
0.557639	0.325			0.35625
0.661806	0.417361			0.385417
0.690278	0.608333			0.436111
0.786111	0.507639			0.459722
0.805556	0.686806			0.541667
0.733333	0.333333			0.574306
0.297222	0.357639			0.599306
0.365278	0.383333			0.636111
0.425694	0.676389			0.678472
0.460417	0.411111			0.701389
0.589583	0.6875			0.2
0.629861	0.730556			0.246528
0.677083	0.336806			0.31875
0.697917	0.633333			0.36875
0.722917	0.689583			0.407639
0.759028	0.368056			0.433333
0.790278	0.493056			0.457639
0.211111	0.647917			0.50625
0.25625	0.679861			0.55625
0.288889	0.511111			0.5875
0.310417	0.648611			0.777083
0.338194	0.680556			0.332639
0.367361	0.706944			0.364583
0.406944	0.345139			0.828472
0.43125	0.421528			0.338889
0.466667	0.533333			0.363889
0.790278	0.672222			0.39375
0.838194	0.7			0.427778
0.878472	0.665972			0.7875
0.246528	0.705556			0.350694
0.267361	0.363194			0.393056
0.296528	0.676389			0.416667
0.31875	0.7			0.4375
0.341667	0.327083			0.459028
0.371528	0.351389			0.488889
0.393056	0.376389			0.520139
0.463194	0.461806			0.552083
0.797222	0.533333			0.582639
0.872222	0.554861			0.623611
0.257639	0.627083			0.727083
0.3625	0.647917			0.757639
0.790972	0.66875			0.784028
0.858333	0.695139			0.870833
0.304167	0.720139			0.322917
0.334028	0.336806			0.344444
0.843056	0.360417			0.370139
0.9	0.672917			0.397917
0.297222	0.697222			0.430556
0.392361	0.373611			0.452778
0.443056	0.650694			0.477083
0.80625	0.675			0.520139
0.924306	0.334722			0.605556
0.2875	0.3625			0.635417
0.444444	0.731944			0.660417
0.470833	0.416667			0.694444
0.500694	0.547222			0.719444
0.522917	0.356944			0.742361
0.563194	0.495833			0.770139
0.594444	0.470139			0.801389
0.642361	0.370139			0.850694
0.693056	0.425			0.336806
0.725694	0.641667			0.3625
0.747222	0.675694			0.398611
0.769444	0.7			0.441667
0.795139	0.346528			0.46875
0.815972	0.373611			0.492361
0.904861	0.445833			0.536111
0.3125	0.584028			0.573611
0.419444	0.693056			0.598611
0.440972	0.670833			0.627778
0.463889	0.735417			0.665278
0.495139	0.759722			0.724306
0.521528	0.354861			0.753472
0.559028	0.455556			0.777083
0.608333	0.722917			0.801389
0.629861	0.336806			0.825694
0.652083	0.440972			0.855556
0.7	0.497222			0.918056
0.746528	0.565972			0.975694
0.783333	0.415972			0.35625
0.829861	0.495139			0.396528
0.856944	0.679861			0.421528
0.888194	0.670833			0.456944
0.941667	0.349306			0.532639
0.297917	0.390278			0.573611
0.335417	0.418056			0.614583
0.390278	0.651389			0.651389
0.426389	0.674306			0.678472
0.448611	0.698611			0.726389
0.473611	0.721528			0.759028
0.50625	0.749306			0.794444
0.527778	0.717361			0.831944
0.557639	0.752083			0.0736111
0.595833	0.457639			0.377083
0.619444	0.50625			0.40625
0.645833	0.752083			0.43125
0.66875	0.445139			0.456944
0.690278	0.732639			0.486111
0.714583	0.293056			0.5125
0.740972	0.459028			0.55
0.813194	0.764583			0.577778
0.842361	0.421528			0.609722
0.214583	0.74375			0.640278
0.277778	0.386111			0.663889
0.301389	0.766667			0.696528
0.322917	0.475			0.724306
0.346528	0.677083			0.752083
0.375694	0.452083			0.789583
0.403472	0.772917			0.818056
0.424306	0.43125			0.833333
0.475	0.746528			0.33125
0.503472	0.434028			0.361806
0.546528	0.719444			0.384722
0.574306	0.390278			0.434028
0.603472	0.635417			0.4625
0.640972	0.708333			0.502778
0.672917	0.485417			0.551389
0.697222	0.753472			0.573611
0.725	0.448611			0.619444
0.795139	0.402778			0.648611
0.824306	0.472917			0.679861
0.952778	0.76875			0.720139
0.00138889	0.693056			0.759722
0.190972	0.567361			0.79375
0.278472	0.390278			0.83125
0.355556	0.4625			0.934028
0.393056	0.342361			0.988889
0.413889	0.448611			0.0125
0.436806	0.440972			0.0694444
0.477083	0.764583			0.340972
0.534028	0.678472			0.373611
0.598611	0.544444			0.413889
0.630556	0.696528			0.481944
0.654861	0.546528			0.509722
0.68125	0.564583			0.544444
0.711111	0.593056			0.584722
0.776389	0.714583			0.647917
0.822222	0.6875			0.675
0.202083	0.435417			0.732639
0.267361	0.527778			0.763889
0.301389	0.744444			0.792361
0.332639	0.451389			0.826389
0.359028	0.728472			0.856944
0.384722	0.463889			0.892361
0.415278	0.475694			0.320139
0.45625	0.753472			0.360417
0.502778	0.438194			0.419444
0.529167	0.732639			0.454861
0.553472	0.722917			0.477778
0.576389	0.713194			0.502083
0.618056	0.73125			0.54375
0.65625	0.397917			0.6
0.677778	0.627083			0.631944
0.704861	0.661111			0.674306
0.745139	0.700694			0.752778
0.845833	0.492361			0.775
0.920139	0.410417			0.814583
0.976389	0.479861			0.870833
0.175	0.470833			0.227083
0.301389	0.689583			0.253472
0.331944	0.402083			0.275694
0.359722	0.750694			0.298611
0.4125	0.447917			0.325
0.438889	0.761111			0.352083
0.473611	0.490972			0.754861
0.504167	0.51875			0.780556
0.548611	0.488889			0.803472
0.579861	0.515972			0.824306
0.602083	0.550694			0.852083
0.641667	0.697222			0.875
0.675	0.586111			0.915972
0.696528	0.675			0.00347222
0.75	0.736111			0.807639
0.809722	0.736806			0.854861
0.131944	0.675694			0.893056
0.236111	0.55625			0.91875
0.270139	0.736806			0.941667
0.332639	0.423611			0.0909722
0.35625	0.458333			0.173611
0.385417	0.567361			0.269444
0.436111	0.624306			0.296528
0.459722	0.722917			0.320833
0.541667	0.382639			0.348611
0.574306	0.421528			0.373611
0.599306	0.459722			0.400694
0.636111	0.490278			0.764583
0.678472	0.586111			0.788889
0.701389	0.670833			0.8125
0.2	0.627778			0.841667
0.246528	0.715278			0.914583
0.31875	0.715972			0.922917
0.36875	0.508333			0.946528
0.407639	0.574306			0.197917
0.433333	0.609028			0.253472
0.457639	0.660417			0.277083
0.50625	0.553472			0.305556
0.55625	0.604861			0.330556
0.5875	0.468056			0.355556
0.764583	0.698611			0.379861
0.456944	0.5			0.404861
0.784028	0.697222			0.429167
0.311806	0.710417			0.452778
0.757639	0.533333			0.48125
0.44375	0.585417			0.504167
0.786806	0.661806			0.527083
0.734722				0.552083
0.416667				0.581944
0.720139				0.60625
0.459028				0.634722
0.713194				0.659722
0.325694				0.682639
0.695833				0.713889
0.323611				0.738194
0.390972				0.768056
0.667361				0.791667
0.4375				0.765972
0.672222				0.795139
0.384028				0.818056
0.415972				0.845139
0.723611				0.871528
0.404861				0.897222
0.441667				0.920139
0.777083				0.191667
0.332639				0.254167
0.364583				0.276389
0.828472				0.307639
0.338889				0.334028
0.363889				0.359028
0.39375				0.385417
0.427778				0.40625
0.7875				0.428472
0.350694				0.450694
0.393056				0.475
0.416667				0.495833
0.4375				0.520833
0.459028				0.545139
0.488889				0.567361
0.520139				0.593056
0.552083				0.622917
0.582639				0.651389
0.623611				0.677778
0.727083				0.704167
0.757639				0.728472
0.784028				0.752778
0.870833				0.777778
0.322917				0.802778
0.344444				0.829861
0.370139				0.859722
0.397917				0.888889
0.430556				0.809028
0.452778				0.355556
0.477083				0.378472
0.520139				0.752083
0.605556				0.356944
0.635417				0.395833
0.660417				0.388889
0.694444				0.429167
0.719444				0.391667
0.742361				0.744444
0.770139				0.770833
0.801389				0.808333
0.850694				0.414583
0.336806				0.441667
0.3625				0.738194
0.398611				0.765972
0.441667				0.452778
0.46875				0.481944
0.492361				0.750694
0.536111				0.284028
0.573611				0.313889
0.598611				0.525
0.627778				0.788889
0.665278				0.299306
0.724306				0.38125
0.753472				0.773611
0.777083				0.813194
0.801389				0.788889
0.825694				0.408333
0.855556				0.429861
0.918056				0.490278
0.975694				0.770833
0.35625				0.354167
0.396528				0.724306
0.421528				0.379861
0.456944				0.410417
0.532639				0.354167
0.573611				0.281944
0.614583				0.397222
0.651389				0.433333
0.678472				0.868056
0.726389				0.407639
0.759028				0.772917
0.794444				0.227778
0.831944				0.4125
0.0736111				0.758333
0.377083				0.353472
0.40625				0.760417
0.43125				0.783333
0.456944				0.399306
0.486111				0.433333
0.5125				0.781944
0.55				0.788889
0.577778				0.361806
0.609722				0.408333
0.640278				0.740972
0.663889				0.376389
0.696528				0.411111
0.724306				0.73125
0.752083				0.400694
0.789583				0.445833
0.818056				0.74375
0.833333				0.278472
0.33125				0.371528
0.361806				0.411806
0.384722				0.442361
0.434028				0.199306
0.4625				0.780556
0.502778				0.372917
0.551389				0.774306
0.573611				0.288889
0.619444				0.3625
0.648611				0.734722
0.679861				0.663889
0.720139				0.684722
0.759722				0.705556
0.79375				0.789583
0.83125				0.384028
0.934028				0.419444
0.988889				0.469444
0.0125				0.732639
0.0694444				0.785417
0.340972				0.389583
0.373611				0.433333
0.413889				0.478472
0.481944				0.5125
0.509722				0.723611
0.544444				0.779167
0.584722				0.396528
0.647917				0.426389
0.675				0.447917
0.732639
0.763889
0.792361
0.826389
0.856944
0.892361
0.320139
0.360417
0.419444
0.454861
0.477778
0.502083
0.54375
0.6
0.631944
0.674306
0.365972
0.395833
0.710417
0.729861
0.405556
0.328472
0.406944
0.736111
0.363194
0.396528
0.429861
0.466667
0.753472
0.333333
0.3875
0.739583
0.309722
0.418056
0.445833
0.706944
0.731944
0.257639
0.388889
0.418056
0.443056
0.472917
0.713889
0.742361
0.783333
0.361111
0.402083
0.428472
0.452778
0.765278
0.265278
0.313889
0.409028
0.435417
0.752778
0.2375
0.403472
0.431944
0.736111
0.76875
0.397917
0.438194
0.477778
0.781944
0.302083
0.332639
0.358333
0.438889
0.797222
0.284722
0.314583
0.776389
0.802083
0.3
0.322917
0.359028
0.389583
0.429167
0.8
0.381944
0.754167
0.365278
0.397917
0.763889
0.370139
0.434722
0.788194
0.316667
0.352083
0.389583
0.738889
0.764583
0.786111
0.281944
0.3125
0.338889
0.3875
0.41875
0.454861
0.714583
0.765278
0.280556
0.322222
0.355556
0.390972
0.420833
0.447917
0.477083
0.722917
0.775
0.28125
0.306944
0.35625
0.4125
0.445833
0.771528
0.304167
0.327778
0.425694
0.7125
0.734722
0.76875
0.304167
0.329861
0.361111
0.450694
0.725694
0.747917
0.782639
0.867361
0.281944
0.311111
0.336111
0.371528
0.427083
0.454861
0.479861
0.752778
0.775
0.814583
0.870833
0.227083
0.253472
0.275694
0.298611
0.325
0.352083
0.754861
0.780556
0.803472
0.824306
0.852083
0.875
0.915972
0.00347222
0.807639
0.854861
0.893056
0.91875
0.941667
0.0909722
0.173611
0.269444
0.296528
0.320833
0.348611
0.373611
0.400694
0.764583
0.788889
0.8125
0.841667
0.914583
0.922917
0.946528
0.197917
0.253472
0.277083
0.305556
0.330556
0.355556
0.379861
0.404861
0.429167
0.452778
0.48125
0.504167
0.527083
0.552083
0.581944
0.60625
0.634722
0.659722
0.682639
0.713889
0.738194
0.768056
0.791667
0.765972
0.795139
0.818056
0.845139
0.871528
0.897222
0.920139
0.191667
0.254167
0.276389
0.307639
0.334028
0.359028
0.385417
0.40625
0.428472
0.450694
0.475
0.495833
0.520833
0.545139
0.567361
0.593056
0.622917
0.651389
0.677778
0.704167
0.728472
0.752778
0.777778
0.802778
0.829861
0.859722
0.888889
0.746528
0.813194
0.895833
0.325694
0.360417
0.388889
0.413889
0.436806
0.788889
0.334028
0.356944
0.384028
0.40625
0.741667
0.771528
0.297222
0.385417
0.407639
0.430556
0.738194
0.772917
0.310417
0.350694
0.372222
0.395833
0.419444
0.441667
0.4625
0.372222
0.474306
0.769444
0.340278
0.316667
0.465278
0.390278
0.417361
0.752083
0.398611
0.44375
0.374306
0.4
0.436111
0.389583
0.463889
0.709722
0.36875
0.415278
0.369444
0.397222
0.426389
0.451389
0.809028
0.355556
0.378472
0.752083
0.356944
0.395833
0.388889
0.429167
0.391667
0.744444
0.770833
0.808333
0.414583
0.441667
0.738194
0.765972
0.452778
0.481944
0.704167
0.365278
0.424306
0.456944
0.521528
0.655556
0.756944
0.158333
0.544444
0.652778
0.694444
0.354861
0.520139
0.65
0.402083
0.515278
0.651389
0.68125
0.709028
0.54375
0.618056
0.639583
0.518056
0.586111
0.715278
0.385417
0.425694
0.527083
0.59375
0.70625
0.384028
0.542361
0.594444
0.659028
0.707639
0.395833
0.583333
0.4
0.496528
0.536806
0.578472
0.702778
0.695139
0.490972
0.551389
0.622917
0.706944
0.769444
0.394444
0.379167
0.564583
0.397917
0.425
0.764583
0.347917
0.704167
0.350694
0.395139
0.567361
0.682639
0.364583
0.392361
0.376389
0.388194
0.39375
0.760417
0.790972
0.298611
0.519444
0.570139
0.688194
0.651389
0.820139
0.327083
0.356944
0.488194
0.573611
0.411806
0.628472
0.369444
0.566667
0.557639
0.629861
0.385417
0.372917
0.39375
0.344444
0.347222
0.697917
0.36875
0.406944
0.386806
0.688194
0.410417
0.7375
0.432639
0.685417
0.419444
0.388194
0.393056
0.485417
0.475694
0.497917
0.5375
0.706944
0.365972
0.395139
0.423611
0.765278
0.361111
0.39375
0.547917
0.654167
0.365278
0.390972
0.377083
0.438194
0.388889
0.525
0.369444
0.388889
0.4125
0.770139
0.155556
0.391667
0.554861
0.368056
0.388889
0.448611
0.673611
0.26875
0.340278
0.529167
0.786806
0.295139
0.39375
0.374306
0.325
0.50625
0.570139
0.639583
0.334028
0.41875
0.750694
0.284028
0.313889
0.525
0.788889
0.299306
0.38125
0.773611
0.813194
0.788889
0.408333
0.429861
0.490278
0.770833
0.354167
0.724306
0.379861
0.410417
0.354167
0.281944
0.397222
0.433333
0.868056
0.407639
0.772917
0.227778
0.4125
0.758333
0.353472
0.760417
0.783333
0.399306
0.433333
0.781944
0.788889
0.361806
0.408333
0.740972
0.376389
0.411111
0.73125
0.400694
0.445833
0.74375
0.278472
0.371528
0.411806
0.442361
0.199306
0.780556
0.372917
0.774306
0.288889
0.3625
0.734722
0.663889
0.684722
0.705556
0.789583
0.384028
0.419444
0.469444
0.732639
0.785417
0.389583
0.433333
0.478472
0.5125
0.723611
0.779167
0.396528
0.426389
0.447917
0.585417
0.675694
0.3625
0.395833
0.368056
0.383333
0.390278
0.768056
0.683333
0.353472
0.579861
0.405556
0.715278
0.364583
0.55625
0.635417
0.375
0.36875
0.389583
0.353472
0.695139
0.365278
0.404167
0.383333
0.681944
0.406944
0.734028
0.432639
0.672222
0.452778
0.385417
0.388889
0.49375
0.546528
0.409028
0.482639
0.530556
0.567361
0.720833
0.3875
0.449306
0.547917
0.627778
0.36875
0.468056
0.395833
0.534028
0.460417
0.494444
0.73125
0.390972
0.394444
0.715278
0.376389
0.655556
0.730556
0.381944
0.440972
0.676389
0.707639
0.436806
0.458333
0.529861
0.558333
0.675
0.709028
0.729861
0.370139
0.446528
0.521528
0.707639
0.503472
0.524306
0.556944
0.722222
0.684028
0.40625
0.51875
0.561806
0.7
0.723611
0.480556
0.557639
0.615972
0.744444
0.354861
0.376389
0.4375
0.522917
0.722222
0.669444
0.702083
0.667361
0.395833
0.48125
0.377778
0.419444
0.515972
0.720833
0.39375
0.441667
0.735417
0.692361
0.715278
0.746528
0.386806
0.713194
0.750694
0.352778
0.45
0.595833
0.425
0.473611
0.509028
0.705556
0.729861
0.354861
0.481944
0.7
0.365278
0.431944
0.661111
0.710417
0.73125
0.352778
0.381944
0.447917
0.485417
0.550694
0.624306
0.702778
0.365278
0.613889
0.71875
0.346528
0.367361
0.395139
0.6875
0.709722
0.338194
0.359028
0.380556
0.498611
0.697917
0.730556
0.355556
0.427083
0.449306
0.563889
0.729167
0.401389
0.398611
0.704861
0.372917
0.459722
0.469444
0.527083
0.555556
0.725694
0.527083
0.71875
0.697917
0.524306
0.477083
0.500694
0.555556
0.61875
0.742361
0.361806
0.449306
0.528472
0.720833
0.665972
0.357639
0.504861
0.454861
0.515972
0.669444
0.483333
0.704861
0.378472
0.403472
0.696528
0.726389
0.344444
0.645139
0.699306
0.374306
0.465278
0.627778
0.6875
0.489583
0.518056
0.690278
0.720833
0.350694
0.427083
0.527778
0.684722
0.7125
0.672222
0.701389
0.375
0.527083
0.684722
0.709028
0.352083
0.472917
0.507639
0.552083
0.619444
0.739583
0.336806
0.364583
0.448611
0.524306
0.682639
0.706944
0.379861
0.660417
0.683333
0.341667
0.724306
0.409028
0.534722
0.365278
0.470139
0.711806
0.726389
0.38125
0.43125
0.665278
0.686111
0.355556
0.422917
0.588889
0.6875
0.711111
0.678472
0.718056
0.745139
0.377083
0.681944
0.705556
0.309028
0.436111
0.628472
0.383333
0.444444
0.468056
0.647917
0.675694
0.645139
0.636111
0.495833
0.689583
0.338889
0.372917
0.408333
0.690972
0.729861
0.339583
0.636806
0.693056
0.370833
0.475694
0.652083
0.682639
0.500694
0.652083
0.684028
0.716667
0.347917
0.423611
0.533333
0.675
0.702778
0.668056
0.704861
0.370833
0.679861
0.702778
0.340278
0.370139
0.469444
0.516667
0.541667
0.625694
0.626389
0.669444
0.697917
0.71875
0.331944
0.359028
0.465278
0.503472
0.675694
0.701389
0.376389
0.65625
0.678472
0.3375
0.3625
0.744444
0.415278
0.541667
0.361111
0.480556
0.722222
0.377778
0.427778
0.65625
0.678472
0.699306
0.35
0.441667
0.586111
0.690278
0.673611
0.721528
0.75625
0.35625
0.420833
0.720139
0.334722
0.434722
0.490972
0.566667
0.415972
0.488889
0.675
0.672222
0.35
0.3875
0.41875
0.688889
0.722222
0.746528
0.3375
0.384028
0.407639
0.430556
0.496528
0.535417
0.635417
0.684028
0.675
0.695833
0.723611
0.333333
0.363194
0.66875
0.713194
0.736806
0.320833
0.347917
0.386806
0.488194
0.686806
0.715278
0.325
0.417361
0.608333
0.507639
0.686806
0.333333
0.357639
0.383333
0.676389
0.411111
0.6875
0.730556
0.336806
0.633333
0.689583
0.368056
0.493056
0.647917
0.679861
0.511111
0.648611
0.680556
0.706944
0.345139
0.421528
0.533333
0.672222
0.7
0.665972
0.705556
0.363194
0.676389
0.7
0.327083
0.351389
0.376389
0.461806
0.533333
0.554861
0.627083
0.647917
0.66875
0.695139
0.720139
0.336806
0.360417
0.672917
0.697222
0.373611
0.650694
0.675
0.334722
0.3625
0.731944
0.416667
0.547222
0.356944
0.495833
0.470139
0.370139
0.425
0.641667
0.675694
0.7
0.346528
0.373611
0.445833
0.584028
0.693056
0.670833
0.735417
0.759722
0.354861
0.455556
0.722917
0.336806
0.440972
0.497222
0.565972
0.415972
0.495139
0.679861
0.670833
0.349306
0.390278
0.418056
0.651389
0.674306
0.698611
0.721528
0.749306
0.717361
0.752083
0.457639
0.50625
0.752083
0.445139
0.732639
0.293056
0.459028
0.764583
0.421528
0.74375
0.386111
0.766667
0.475
0.677083
0.452083
0.772917
0.43125
0.746528
0.434028
0.719444
0.390278
0.635417
0.708333
0.485417
0.753472
0.448611
0.402778
0.472917
0.76875
0.693056
0.567361
0.390278
0.4625
0.342361
0.448611
0.440972
0.764583
0.678472
0.544444
0.696528
0.546528
0.564583
0.593056
0.714583
0.6875
0.435417
0.527778
0.744444
0.451389
0.728472
0.463889
0.475694
0.753472
0.438194
0.732639
0.722917
0.713194
0.73125
0.397917
0.627083
0.661111
0.700694
0.492361
0.410417
0.479861
0.470833
0.689583
0.402083
0.750694
0.447917
0.761111
0.490972
0.51875
0.488889
0.515972
0.550694
0.697222
0.586111
0.675
0.736111
0.736806
0.675694
0.55625
0.736806
0.423611
0.458333
0.567361
0.624306
0.722917
0.382639
0.421528
0.459722
0.490278
0.586111
0.670833
0.627778
0.715278
0.715972
0.508333
0.574306
0.609028
0.660417
0.553472
0.604861
0.468056
0.698611
0.5
0.697222
0.710417
0.533333
0.585417
0.661806
0.384722
0.490972
0.585417
0.634028
0.722917
0.759722
0.386806
